# Supplementary material for: Nutrition transition: contextualising the prevalence of overweight and obesity among the Lotha Naga tribal population of North-East India
Source: Front Public Health. 2026 May 7;14:1819420. doi: 10.3389/fpubh.2026.1819420 (PMC13190588; doi:10.3389/fpubh.2026.1819420)
Supplement: Supplementary file 1 [file Table_1.XLSX]

## Sheet: Socio-demographics
Socio-demographic characteristics of the participants
Socio-demographic characteristics		Men (n = 354)		Women (n = 354)		Total (N = 708)
		No.	%	No.	%	No.	%
Age Groups	20 – 29	142	40.11	104	29.38	246	34.75
(years)	30 – 39	71	20.06	90	25.42	161	22.74
	40 – 49	51	14.41	83	23.45	134	18.93
	50 – 59	53	14.97	49	13.84	102	14.41
	60 – 70	37	10.45	28	7.91	65	9.18
Place of Birth	Urban	140	39.55	120	33.9	260	36.72
	Rural	214	60.45	234	66.1	448	63.28
Marital Status	Unmarried	146	41.21	71	20.06	217	30.65
	Married	205	57.91	246	69.49	451	63.7
	DSW	3	0.85	37	10.45	40	5.65
Family Size	SFS (≤4)	107	30.23	121	34.18	228	32.2
	MFS (5-6)	146	41.24	139	39.27	285	40.25
	LFS (≥7)	101	28.53	94	26.55	195	27.54
Education	Illiterate	7	1.98	40	11.3	47	6.64
	Primary	38	10.73	75	21.19	113	15.96
	Secondary	128	36.16	123	34.75	251	35.45
	Higher Secondary	100	28.25	65	18.36	165	23.31
	Under Graduate & above	81	22.88	51	14.41	132	18.64
Income	LIG	63	17.8	86	24.29	149	21.05
	MIGL	102	28.81	73	20.62	175	24.72
	MIGU	104	29.38	104	29.38	208	29.38
	HIG	85	24.01	91	25.71	176	24.86
Occupation	Govt. employee	119	33.62	64	18.08	183	25.85
	Non-govt. employee	37	10.45	26	7.34	63	8.9
	Self-employed	56	15.82	39	11.02	95	13.42
	Cultivators & Labourers	24	6.78	14	3.95	38	5.37
	Student	55	15.54	30	8.47	85	12.01
	Homemaker	0	0	160	45.2	160	22.6
	Retired	23	6.5	4	1.13	27	3.81
	Unemployed	40	11.3	17	4.8	57	8.05
