# Supplementary material for: Nutrition transition: contextualising the prevalence of overweight and obesity among the Lotha Naga tribal population of North-East India
Source: Front Public Health. 2026 May 7;14:1819420. doi: 10.3389/fpubh.2026.1819420 (PMC13190588; doi:10.3389/fpubh.2026.1819420)
Supplement: Supplementary file 2 [file Table_2.XLSX]

## Sheet: Food frequency sheet
Frequency distribution of consumption of food items under broad food categories
Food habits	Frequency	Men (n = 354)		Women (n = 354)		Total (N = 708)
		No.	%	No.	%	No.	%
Cereal grains and products (Rice)	Daily	354	100	354	100	708	100
Leafy vegetables	Never or Rarely	11	3.11	4	1.13	15	2.12
	Occasionally	26	7.34	14	3.95	40	5.65
	Weekly	40	11.3	46	12.99	86	12.15
	Daily	277	78.25	290	81.92	567	80.08
	χ2 = 7.58, df = 3, p = 0.06
Roots and tubers	Never or Rarely	3	0.85	2	0.56	5	0.71
	Occasionally	30	8.47	23	6.5	53	7.49
	Weekly	151	42.66	137	38.7	288	40.68
	Daily	170	48.02	192	54.24	362	51.13
	χ2 = 3.14, df = 3, p = 0.37
Condiments & spices	Daily	354	100	354	100	708	100
Fruits	Never or Rarely	17	4.8	21	5.93	38	5.37
	Occasionally	228	64.41	223	62.99	451	63.7
	Weekly	77	21.75	66	18.64	143	20.2
	Daily	32	9.04	44	12.43	76	10.73
	χ2 = 3.22 , df = 3, p = 0.36
Fish (excluding dried fish)	Never or Rarely	13	3.67	12	3.39	25	3.53
	Occasionally	173	48.87	178	50.28	351	49.58
	Weekly	165	46.61	160	45.2	325	45.9
	Daily	3	0.85	4	1.13	7	0.99
	χ2 = 0.33, df = 3 , p = 0.95
Poultry	Never or Rarely	10	2.82	11	3.11	21	2.97
	Occasionally	227	64.12	218	61.58	445	62.85
	Weekly	116	32.77	125	35.31	241	34.04
	Daily	1	0.28	0	0	1	0.14
	χ2 = 1.57, df = 3, p = 0.67
Egg and egg products	Never or Rarely	34	9.6	32	9.04	66	9.32
	Occasionally	139	39.27	160	45.2	299	42.23
	Weekly	142	40.11	135	38.14	277	39.12
	Daily	39	11.02	27	7.63	66	9.32
	χ2 = 3.89, df = 3, p = 0.27
Animal meat	Never or Rarely	0	0	6	1.69	6	0.85
	Occasionally	55	15.54	88	24.86	143	20.2
	Weekly	242	68.36	214	60.45	456	64.41
	Daily	57	16.1	46	12.99	103	14.55
	χ2 = 16.51, df = 3, p = 0.001
Animal fats	Never or Rarely	56	15.82	76	21.47	132	18.64
	Occasionally	214	60.45	220	62.15	434	61.3
	Weekly	67	18.93	47	13.28	114	16.1
	Daily	17	4.8	11	3.11	28	3.95
	χ2 = 7.91 , df = 3, p = 0.048
Milk & milk products (excluding powdered milk)	Never or Rarely	288	81.36	285	80.51	573	80.93
	Occasional	50	14.12	42	11.86	92	12.99
	Weekly	2	0.56	4	1.13	6	0.85
	Daily	14	3.95	23	6.5	37	5.23
	χ2 = 3.57 , df = 3, p = 0.31
Edible/	Never or Rarely	24	6.78	32	9.04	56	7.91
Cooking Oils	Occasionally	191	53.95	169	47.74	360	50.85
	Weekly	114	32.2	129	36.44	243	34.32
	Daily	25	7.06	24	6.78	49	6.92
	χ2 = 3.43, df = 3, p = 0.33
Beverages (Tea/Coffee)	Never or Rarely	30	8.47	17	4.8	47	6.64
	Occasionally	23	6.5	8	2.26	31	4.38
	Weekly	10	2.82	7	1.98	17	2.4
	Daily	291	82.2	322	90.96	613	86.58
	χ2 = 12.95, df = 3, p = 0.005
Beverages (Fruit Juices)	Never or Rarely	43	12.15	44	12.43	87	12.29
	Occasionally	264	74.58	254	71.75	518	73.16
	Weekly	36	10.17	38	10.73	74	10.45
	Daily	11	3.11	18	5.08	29	4.1
	χ2 = 1.95, df = 3, p = 0.58
Beverages (Carbonated drinks)	Never or Rarely	191	53.95	237	66.95	428	60.45
	Occasionally	154	43.5	113	31.92	267	37.71
	Weekly	9	2.54	4	1.13	13	1.84
	χ2 = 13.57, df = 3, p = 0.004
Sweet products	Never or Rarely	239	67.51	219	61.86	458	64.69
	Occasionally	104	29.38	119	33.62	223	31.5
	Weekly	5	1.41	10	2.82	15	2.12
	Daily	6	1.69	6	1.69	12	1.69
	χ2 = 3.55, df = 3, p = 0.31
Junk food (Packaged products)	Never or Rarely	67	18.93	53	14.97	120	16.95
	Occasionally	165	46.61	140	39.55	305	43.08
	Weekly	34	9.6	29	8.19	63	8.9
	Daily	88	24.86	132	37.29	220	31.07
	χ2 = 12.88, df = 3, p = 0.005
Fast food (from restaurants, fast food outlets, etc.)	Never or Rarely	147	41.53	205	57.91	352	49.72
	Occasionally	193	54.52	143	40.4	336	47.46
	Weekly	11	3.11	6	1.69	17	2.4
	Daily	3	0.85	0	0	3	0.42
	χ2 = 21.47, df = 3, p < 0.0005
