# Supplementary material for: Nutrition transition: contextualising the prevalence of overweight and obesity among the Lotha Naga tribal population of North-East India
Source: Front Public Health. 2026 May 7;14:1819420. doi: 10.3389/fpubh.2026.1819420 (PMC13190588; doi:10.3389/fpubh.2026.1819420)
Supplement: Supplementary file 3 [file Table_3.XLSX]

## Sheet: Carbonated beverages by socio-d
Frequency distribution for consumption of carbonated beverages by socio-demographic variables (with chi-square values)
Socio-demographic variables		Consumption of carbonated drinks
		Never/ Rarely		Occasionally		Weekly		Daily		Total
		No.	%	No.	%	No.	%	No.	%	(n)
Gender	Men	191	53.95	154	43.5	8	2.26	1	0.28	354
	Women	237	66.95	113	31.92	4	1.13	0	0	354
		χ2 = 13.57 , df = 3, p = 0.004
Age Groups	20 – 29	94	38.21	144	58.54	7	2.85	1	0.41	246
(years)	30 – 39	110	68.32	48	29.81	3	1.86	0	0	161
	40 – 49	98	73.13	35	26.12	1	0.75	0	0	134
	50 – 59	75	73.53	27	26.47	0	0	0	0	102
	60 – 70	51	78.46	13	20	1	1.54	0	0	65
		χ2 = 82.55, df = 12, p < 0.0005
Place of Birth	Urban	125	48.08	128	49.23	6	2.31	1	0.38	260
	Rural	303	67.63	139	31.03	6	1.34	0	0	448
		χ2 = 27.50, df = 3, p < 0.0005
Marital Status	Unmarried	68	31.34	140	64.52	8	3.69	1	0.46	217
	Married	323	71.62	124	27.49	4	0.89	0	0	451
	DSW	37	92.5	3	7.5	0	0	0	0	40
		χ2 = 11.98, df = 6, p < 0.0005
Family Size	SFS	151	35.3	76	28.5	1	8.3	0	0	228
	MFS	173	40.4	106	39.7	6	50	0	0	285
	LFS	104	24.3	85	31.8	5	41.7	1	100	195
		χ2 = 11.76, df = 6, p < 0.067
Education	Illiterate	36	76.6	10	21.28	1	2.13	0	0	47
	Primary	82	72.57	30	26.55	1	0.88	0	0	113
	Secondary	166	66.14	81	32.27	3	1.2	1	0.4	251
	Higher Sec.	75	45.45	86	52.12	4	2.42	0	0	165
	≥Undergraduate	69	52.27	60	45.45	3	2.27	0	0	132
		χ2 = 37.42 , df = 12, p < 0.0005
Income	LIG	99	23.1	50	18.7	0	0	0	0	149
	MIG (Lower)	95	22.2	77	28.8	3	25	0	0	175
	MIG (Upper)	129	30.1	72	27	7	58.3	0	0	208
	HIG	105	24.5	68	25.5	2	16.7	1	100	176
		χ2 = 14.47 , df = 9, p < 0.107
Occupation	Govt.	110	60.11	70	38.25	3	1.64	0	0	183
	Non-govt.	38	60.32	24	38.1	1	1.59	0	0	63
	Self-employed	70	73.68	24	25.26	1	1.05	0	0	95
	Agriculturist	23	60.53	15	39.47	0	0	0	0	38
	Student	26	30.59	55	64.71	4	4.71	0	0	85
	Homemaker	116	72.5	42	26.25	2	1.25	0	0	160
	Retired	21	77.78	6	22.22	0	0	0	0	27
	Unemployed	24	42.11	31	54.39	1	1.75	1	1.75	57
		χ2 = 73.02, df = 21, p < 0.0005

## Sheet: Sweet products by socio-demo
Frequency distribution for consumption of sweet products by socio-demographic variables (with chi-square values)
Socio-demographic variables		Consumption of sweet products
		Never/ Rarely		Occasionally		Weekly		Daily		Total
		No.	%	No.	%	No.	%	No.	%	(n)
Gender	Men	239	52.2	104	46.6	5	33.3	6	50	354
	Women	219	47.8	119	53.4	10	66.7	6	50	354
		χ2 = 3.55, df = 3, p = 0.31
Age Groups	20 – 29	115	46.75	110	44.72	12	4.88	9	3.66	246
(years)	30 – 39	113	70.19	44	27.33	2	1.24	2	1.24	161
	40 – 49	104	77.61	29	21.64	1	0.75	0	0	134
	50 – 59	77	75.49	24	23.53	0	0	1	0.98	102
	60 – 70	49	75.38	16	24.62	0	0	0	0	65
		χ2 = 64.77, df = 12, p < 0.0005
Place of Birth	Urban	155	33.8	92	41.3	6	40	7	58.3	260
	Rural	303	66.2	131	58.7	9	60	5	41.7	448
		χ2 = 6.09, df = 3, p = 0.107
Marital Status	Unmarried	109	50.23	88	40.55	11	5.07	9	4.15	217
	Married	315	69.84	129	28.6	4	0.89	3	0.67	451
	DSW	34	85	6	15	0	0	0	0	40
		χ2 = 45.92, df = 6, p < 0.0005
Family Size	SFS	149	32.5	70	31.4	4	26.7	5	41.7	228
	MFS	190	41.5	88	39.5	3	20	4	33.3	285
	LFS	119	26	65	29.1	8	53.3	3	25	195
		χ2 = 6.68, df = 6, p =0.35
Education	Illiterate	39	82.98	8	17.02	0	0	0	0	47
	Primary	78	69.03	32	28.32	2	1.77	1	0.88	113
	Secondary	165	65.74	76	30.28	2	0.8	8	3.19	251
	Higher Sec.	105	63.64	50	30.3	7	4.24	3	1.82	165
	≥Undergraduate	71	53.79	57	43.18	4	3.03	0	0	132
		χ2 = 28.60, df = 12, p = 0.005
Income	LIG	103	22.5	43	19.3	1	6.7	2	16.7	149
	MIG (Lower)	106	23.1	61	27.4	7	46.7	1	8.3	175
	MIG (Upper)	139	30.3	59	26.5	3	20	7	58.3	208
	HIG	110	24	60	26.9	4	26.7	2	16.7	176
		χ2 = 13.20, df = 9, p = 0.154
Occupation	Govt.	111	60.66	67	36.61	3	1.64	2	1.09	183
	Non-govt.	44	69.84	16	25.4	2	3.17	1	1.59	63
	Self-employed	65	68.42	26	27.37	3	3.16	1	1.05	95
	Agriculturist	28	73.68	10	26.32	0	0	0	0	38
	Student	40	47.06	35	41.18	5	5.88	5	5.88	85
	Homemaker	110	68.75	48	30	1	0.63	1	0.63	160
	Retired	22	81.48	5	18.52	0	0	0	0	27
	Unemployed	38	66.67	16	28.07	1	1.75	2	3.51	57
		χ2 = 37.01, df = 21, p = 0.02

## Sheet: Junk food by socio-demo
Frequency distribution of junk/processed food consumption by socio-demographic variables (with chi-square values)
Socio-demographic variables		Frequency of junk/ processed food consumption
		Never/ Rarely		Occasionally		Weekly		Daily		Total
		No.	%	No.	%	No.	%	No.	%	(n)
Gender	Men	67	18.9	165	46.6	34	9.6	88	24.9	354
	Women	53	15	140	39.5	29	8.2	132	37.3	354
		χ2 = 12.88 , df = 3, p = 0.005
Age Groups	20 – 29	32	13	103	41.9	26	10.6	85	34.6	246
(years)	30 – 39	31	19.3	71	44.1	13	8.1	46	28.6	161
	40 – 49	23	17.2	58	43.3	11	8.2	42	31.3	134
	50 – 59	17	16.7	48	47.1	10	9.8	27	26.5	102
	60 – 70	17	26.2	25	38.5	3	4.6	20	30.8	65
		χ2 = 11.22, df = 12, p = 0.51
Place of Birth	Urban	47	18.1	111	42.7	17	6.5	85	32.7	260
	Rural	73	16.3	194	43.3	46	10.3	135	30.1	448
		χ2 = 3.24, df = 3, p = 0.36
Marital Status	Unmarried	33	15.2	95	43.8	25	11.5	64	29.5	217
	Married	75	16.6	192	42.6	36	8	148	32.8	451
	DSW	12	30	18	45	2	5	8	20	40
		χ2 = 9.50, df = 6, p = 0.15
Family Size	SFS	50	21.9	96	42.1	16	7	66	28.9	228
	MFS	49	17.2	122	42.8	27	9.5	87	30.5	285
	LFS	21	10.8	87	44.6	20	10.3	67	34.4	195
		χ2 = 10.36, df = 6, p = 0.11
Education	Illiterate	18	38.3	14	29.8	4	8.5	11	23.4	47
	Primary	14	12.4	59	52.2	6	5.3	34	30.1	113
	Secondary	38	15.1	101	40.2	29	11.6	83	33.1	252
	Higher Sec.	28	17	72	43.6	12	7.3	53	32.1	165
	≥Undergraduate	22	16.7	59	44.7	12	9.1	39	29.5	132
		χ2 = 24.72, df = 12, p = 0.02
Income	LIG	22	14.8	64	43	15	10.1	48	32.2	149
	MIGL	26	14.9	77	44	11	6.3	61	34.9	175
	MIGU	40	19.2	92	44.2	20	9.6	56	26.9	208
	HIG	32	18.2	72	40.9	17	9.7	55	31.3	176
		χ2 = 5.79, df = 9, p = 0.76
Occupation	Govt.	28	15.3	79	43.2	17	9.3	59	32.2	183
	Non-govt.	11	17.5	23	36.5	4	6.3	25	39.7	63
	Self-employed	16	16.8	41	43.2	12	12.6	26	27.4	95
	Agriculturist	9	23.7	24	63.2	2	5.3	3	7.9	38
	Student	12	14.1	37	43.5	10	11.8	26	30.6	85
	Homemaker	24	15	64	40	13	8.1	59	36.9	160
	Retired	7	25.9	14	51.9	0	0	6	22.2	27
	Unemployed	13	22.8	23	40.4	5	8.8	16	28.1	57
		χ2 = 26.64, df = 21, p = 0.18

## Sheet: Fast food by socio-demo
Frequency distribution of fast food consumption by socio-demographic variables (with chi-square values)
Socio-demographic variables		Frequency of fast food consumption
		Never/ Rarely		Occasionally		Weekly		Daily		Total
		No.	%	No.	%	No.	%	No.	%	(n)
Gender	Men	147	41.53	193	54.52	11	3.11	3	0.85	354
	Women	205	57.91	143	40.4	6	1.69	0	0	354
		χ2 = 21.47, df = 3, p < 0.0005
Age Groups	20 – 29	78	31.71	158	64.23	8	3.25	2	0.81	246
(years)	30 – 39	95	59.01	60	37.27	5	3.11	1	0.62	161
	40 – 49	79	58.96	54	40.3	1	0.75	0	0	134
	50 – 59	57	55.88	42	41.18	3	2.94	0	0	102
	60 – 70	43	66.15	22	33.85	0	0	0	0	65
		χ2 = 54.98, df = 12, p < 0.0005
Place of Birth	Urban	108	41.54	140	53.85	11	4.23	1	0.38	260
	Rural	244	54.46	196	43.75	6	1.34	2	0.45	448
		χ2 = 14.81, df = 3, p = 0.002
Marital Status	Unmarried	54	24.88	151	69.59	10	4.61	3	1.38	217
	Married	263	58.31	181	40.13	7	1.55	0	0	451
	DSW	35	87.5	5	12.5	0	0	0	0	40
		χ2 = 95.47, df = 6, p < 0.0005
Family Size	SFS	133	58.33	88	38.6	6	2.63	1	0.44	228
	MFS	136	47.72	141	49.47	6	2.11	2	0.7	285
	LFS	83	42.56	107	54.87	5	2.56	0	0	195
		χ2 = 13.44, df = 6, p = 0.04
Education	Illiterate	32	68.09	15	31.91	0	0	0	0	47
	Primary	70	61.95	41	36.28	2	1.77	0	0	113
	Secondary	129	51.19	117	46.43	4	1.59	1	0.4	252
	Higher Sec.	67	40.61	92	55.76	4	2.42	2	1.21	165
	≥Undergraduate	54	40.91	71	53.79	7	5.3	0	0	132
		χ2 = 30.75, df = 12, p = 0.002
Income	LIG	90	60.4	54	36.24	4	2.68	1	0.67	149
	MIGL	72	41.14	99	56.57	4	2.29	0	0	175
	MIGU	97	46.63	106	50.96	3	1.44	2	0.96	208
	HIG	93	52.84	77	43.75	6	3.41	0	0	176
		χ2 = 19.54, df = 9, p = 0.02
Occupation	Govt.	81	44.26	96	52.46	6	3.28	0	0	183
	Non-govt.	33	52.38	28	44.44	1	1.59	1	1.59	63
	Self-employed	58	61.05	33	34.74	2	2.11	2	2.11	95
	Agriculturist	17	44.74	21	55.26	0	0	0	0	38
	Student	26	30.59	55	64.71	4	4.71	0	0	85
	Homemaker	103	64.38	54	33.75	3	1.88	0	0	160
	Retired	18	66.67	9	33.33	0	0	0	0	27
	Unemployed	16	28.07	40	70.18	1	1.75	0	0	57
		χ2 = 62.95, df = 21, p < 0.0005
