# Supplementary material for: Nutrition transition: contextualising the prevalence of overweight and obesity among the Lotha Naga tribal population of North-East India
Source: Front Public Health. 2026 May 7;14:1819420. doi: 10.3389/fpubh.2026.1819420 (PMC13190588; doi:10.3389/fpubh.2026.1819420)
Supplement: Supplementary file 4 [file Table_4.XLSX]

## Sheet: BMI Cat by food habits
Nutritional status (based on BMI Asian criteria) by selected food habits
Food items	Underweight		Normal		Overweight		Obese		Total (n)
	No.	%	No.	%	No.	%	No.	%
Fish
Never or rarely	0	0	18	72	2	8	5	20	25
Occasionally	27	7.69	189	53.85	53	15.1	82	23.36	351
Weekly	16	4.92	161	49.54	72	22.15	76	23.38	325
Daily	0	0	2	28.57	2	28.57	3	42.86	7
	d = 0.08, p = 0.04
Poultry
Never or rarely	0	0	13	61.9	4	19.05	4	19.05	21
Occasionally	35	7.87	240	53.93	71	15.96	99	22.25	445
Weekly	8	3.32	117	48.55	54	22.41	62	25.73	241
Daily	0	0	0	0	0	0	1	100	1
	d = 0.10, p = 0.01
Animal fats
Never or rarely	11	8.33	74	56.06	20	15.15	27	20.45	132
Occasionally	28	6.45	224	51.61	83	19.12	99	22.81	434
Weekly	3	2.63	58	50.88	22	19.3	31	27.19	114
Daily	1	3.57	14	50	4	14.29	9	32.14	28
	d = 0.08, p = 0.03
Carbonated drinks
Never or rarely	22	5.14	205	47.9	86	20.09	115	26.87	428
Occasionally	21	7.87	157	58.8	38	14.23	51	19.1	267
Weekly	0	0	8	66.67	4	33.33	0	0	12
Daily	0	0	0	0	1	100	0	0	1
	d = -0.14, p < 0.0005
Sweet products
Never or rarely	19	4.15	224	48.91	99	21.62	116	25.33	458
Occasionally	20	8.97	128	57.4	27	12.11	48	21.52	223
Weekly	2	13.33	10	66.67	2	13.33	1	6.67	15
Daily	2	16.67	8	66.67	1	8.33	1	8.33	12
	d = -0.16, p < 0.0005
Fast food
Never or rarely	14	3.98	171	48.58	73	20.74	94	26.7	352
Occasionally	27	8.04	185	55.06	55	16.37	69	20.54	336
Weekly	2	11.76	12	70.59	1	5.88	2	11.76	17
Daily	0	0	2	66.67	0	0	1	33.33	3
	d = -0.13, p < 0.0005
