# Supplementary material for: Nutrition transition: contextualising the prevalence of overweight and obesity among the Lotha Naga tribal population of North-East India
Source: Front Public Health. 2026 May 7;14:1819420. doi: 10.3389/fpubh.2026.1819420 (PMC13190588; doi:10.3389/fpubh.2026.1819420)
Supplement: Supplementary file 5 [file Table_5.XLSX]

## Sheet: Central obesity by food habits
Central obesity by food habits (with chi-square values)
Food items	Normal		Obese		Total (n)
	No.	%	No.	%
Roots and Tubers
Never or rarely	4	80	1	20	5
Occasionally	40	75.47	13	24.53	53
Weekly	193	67.01	95	32.99	288
Daily	218	60.22	144	39.78	362
	χ2 = 6.96, df = 3, p = 0.07
Carbonated drinks
Never or rarely	241	56.31	187	43.69	428
Occasionally	203	76.03	64	23.97	267
Weekly	10	83.33	2	16.67	12
Daily	1	100	0	0	1
	χ2 = 30.25, df = 3, p < 0.0005
Sweet products
Never or rarely	271	59.17	187	40.83	458
Occasionally	160	71.75	63	28.25	223
Weekly	13	86.67	2	13.33	15
Daily	11	91.67	1	8.33	12
	χ2 = 17.82, df = 3, p < 0.0005
Fast food
Never or rarely	187	53.13	165	46.88	352
Occasionally	250	74.4	86	25.6	336
Weekly	15	88.24	2	11.76	17
Daily	3	100	0	0	3
	χ2 = 39.99, df = 3, p = 0.0001
