# Supplementary material for: Nutrition transition: contextualising the prevalence of overweight and obesity among the Lotha Naga tribal population of North-East India
Source: Front Public Health. 2026 May 7;14:1819420. doi: 10.3389/fpubh.2026.1819420 (PMC13190588; doi:10.3389/fpubh.2026.1819420)
Supplement: Supplementary file 6 [file Table_6.XLSX]

## Sheet: BMI Cat by Socio-demo
Nutritional status (based on BMI Asian criteria) by Socio-demographic characteristics
Socio-demographic variables		Nutritional Status
		Underweight		Normal weight		Overweight		Obese		Total (n)
		No.	%	No.	%	No.	%	No.	%
Gender	Men	19	5.37	202	57.06	60	16.95	73	20.62	354
	Women	24	6.78	168	47.46	93	26.27	93	26.27	354
	Total	43	6.07	370	52.26	129	18.22	166	23.45	708
		χ2 = 6.74, df = 3, p = 0.08
Age Groups	20 – 29	27	10.98	172	69.92	31	12.6	6	2.44	246
(years)	30 – 39	6	3.73	85	52.8	32	21.92	38	23.6	161
	40 – 49	4	2.99	50	37.31	36	26.87	44	32.84	134
	50 – 59	5	4.9	34	33.33	20	19.61	43	42.16	102
	60 – 70	1	1.54	29	44.62	10	15.38	25	38.46	65
		χ2 = 1.11, df = 12, p < 0.0005
Place of Birth	Urban	26	10	150	57.69	44	16.92	40	15.38	260
	Rural	17	3.79	220	49.11	85	18.97	126	28.13	448
		χ2 = 24.52, df = 3, p < 0.0005
Marital Status	Unmarried	26	11.98	153	70.51	20	9.22	18	8.29	217
	Married	15	3.33	199	44.12	102	22.62	135	29.93	451
	DSW	2	5	18	45	7	17.5	13	32.5	40
		χ2 = 83.28, df = 6, p < 0.0005
Family Size	SFS	10	4.39	133	58.33	38	16.67	47	20.61	228
	MFS	20	7.02	140	49.12	56	19.65	69	24.21	285
	LFS	13	6.67	97	49.74	35	17.95	50	25.64	195
		χ2 = 5.86, df = 6, p = 0.44
Education	Illiterate	2	4.26	20	42.55	9	19.15	16	34.04	47
	Primary	2	1.77	47	41.59	23	20.35	41	36.28	113
	Secondary	1	0.4	138	54.98	53	21.12	49	19.52	251
	Higher Sec.	14	8.48	98	59.39	24	14.55	29	17.58	165
	≥Undergraduate	14	10.61	67	50.76	20	15.15	31	23.48	132
		χ2 = 33.89, df = 12, p = 0.001
Income	LIG	8	5.37	90	60.4	19	12.75	32	21.48	149
	MIGL	13	7.43	97	55.43	27	15.43	38	21.71	175
	MIGU	14	6.73	100	48.08	51	24.52	43	20.67	208
	HIG	8	4.55	83	47.16	32	18.18	53	30.11	176
		χ2 = 17.49, df = 9, p = 0.04
Occupation	Govt.	10	5.46	81	44.26	37	20.22	55	30.05	183
	Non-govt.	1	1.59	33	52.38	11	17.46	18	28.57	63
	Self-employed	5	5.26	43	45.26	17	17.89	30	31.58	95
	Agriculturist	3	7.89	24	63.16	6	15.79	5	13.16	38
	Student	14	16.47	62	72.94	7	8.24	2	2.35	85
	Homemaker	5	3.13	74	46.25	36	22.5	45	28.13	160
	Retired	0	0	16	59.26	5	18.52	6	22.22	27
	Unemployed	5	8.77	37	64.91	10	17.54	5	8.77	57
		χ2 = 74.52, df = 21, p < 0.0005
