# Supplementary material for: Nutrition transition: contextualising the prevalence of overweight and obesity among the Lotha Naga tribal population of North-East India
Source: Front Public Health. 2026 May 7;14:1819420. doi: 10.3389/fpubh.2026.1819420 (PMC13190588; doi:10.3389/fpubh.2026.1819420)
Supplement: Supplementary file 7 [file Table_7.XLSX]

## Sheet: Central Obesity by Socio-demo
Central obesity by food habits
Socio-demographic variables		Central Obesity (based on WC cut-offs)
		Normal		Obese		Total (n)
		No.	%	No.	%
Gender	Men	294	83.05	60	16.95	354
	Women	161	45.48	193	54.52	354
	Total	455	64.27	253	35.73	708
		χ2 = 1.09, df = 1, p < 0.0005
Age Groups	20 – 29	226	91.87	20	8.13	246
(years)	30 – 39	96	59.63	65	40.37	161
	40 – 49	58	43.28	76	56.72	134
	50 – 59	41	40.2	61	59.8	102
	60 – 70	34	52.31	31	47.69	65
		χ2 = 1.39, df = 4, p < 0.0005
Place of Birth	Urban	193	74.23	67	25.77	260
	Rural	262	58.48	186	41.52	448
		χ2 = 17.77, df = 1, p < 0.0005
Marital Status	Unmarried	206	94.93	11	5.07	217
	Married	237	52.55	214	47.45	451
	DSW	12	30	28	70	40
		χ2 = 1.36, df = 2, p < 0.0005
Family Size	SFS	143	62.72	85	37.28	228
	MFS	182	63.86	103	36.14	285
	LFS	130	66.67	65	33.33	195
		χ2 = 0.75, df = 2, p = 0.69
Education	Illiterate	20	42.55	27	57.45	47
	Primary	47	41.59	66	58.41	113
	Secondary	160	63.75	91	36.25	251
	Higher Sec.	127	76.97	38	23.03	165
	≥Undergraduate	101	76.52	31	23.48	132
		χ2 = 55.19, df = 4, p < 0.0005
Income	LIG	100	67.11	49	32.89	149
	MIG(L)	123	70.29	52	29.71	175
	MIG(U)	134	64.42	74	35.58	208
	HIG	98	55.68	78	44.32	176
		χ2 = 8.94, df = 3, p = 0.03
Occupation	Govt.	112	61.2	71	38.8	183
	Non-govt.	42	66.67	21	33.33	63
	Self-employed	54	56.84	41	43.16	95
	Agriculturist	31	81.58	7	18.42	38
	Student	82	96.47	3	3.53	85
	Homemaker	63	39.38	97	60.63	160
	Retired	18	66.67	9	33.33	27
	Unemployed	53	92.98	4	7.02	57
		χ2 = 1.10, df = 7, p < 0.0005
